# Supplementary material for: Green Extraction Strategy Using Bio-Based Aqueous Biphasic Systems for Polyphenol Valorization from Grape By-Product
Source: Foods. 2024 Mar 21;13(6):954. doi: 10.3390/foods13060954 (PMC10969810; doi:10.3390/foods13060954)
Supplement: Supplementary file 1 [file foods-13-00954-s001.zip]

Archive with 1 entries (1 files):
- foods-2916001-supplementary.pdf
